# Supplementary material for: Novel Intravenous Nanoemulsions Based on Cannabidiol-Enriched Hemp Oil—Development and Validation of an HPLC-DAD Method for Cannabidiol Determination
Source: Molecules. 2025 Jan 12;30(2):278. doi: 10.3390/molecules30020278 (PMC11767503; doi:10.3390/molecules30020278)
Supplement: Supplementary file 1 [file molecules-30-00278-s001.zip]

Archive with 1 entries (1 files):
- molecules-3363134-supplementary.pdf
